# Supplementary material for: Differential Effects of Pre-Fermentation with Different Lactic Acid Bacteria Strains on the Structure, Functionality, and Flavor of Semi-Dry Milled Glutinous Rice Flour
Source: Foods. 2026 Jul 14;15(14):2496. doi: 10.3390/foods15142496 (PMC13409614; doi:10.3390/foods15142496)
Supplement: Supplementary file 1 [file foods-15-02496-s001.zip]

Archive with 1 entries (1 files):
- foods-4413309-supplementary.pdf
